# Supplementary material for: Detection of Circulating Cancer‐Associated Fibroblasts in Head and Neck Squamous Cell Carcinoma and Their Impact on Circulating Tumor Cells
Source: Head Neck. 2025 Jul 5;47(11):3141–9. doi: 10.1002/hed.28239 (PMC12541681; doi:10.1002/hed.28239)
Supplement: Supplementary file 3 — Table S1 [file HED-47-3141-s001.xlsx]

## Sheet: Supplementary Table 1
Supplementary Table 1. Polymerase chain reaction primers used in this study.
Gene signature	Gene symbol	Assay ID
Epithelial	EPCAM	Hs00158980_m1
	EGFR	Hs01076090_m1
	MET	Hs01565576_m1
Cancer-associated fibroblast	FAP	Hs00990791_m1
	ACTA2	Hs05005341_m1
	PDGFRA	Hs00998018_m1
Reference	ACTB	Hs01060665_g1
